# Supplementary material for: Bio-Oriented Synthesis of Novel (S)-Flurbiprofen Clubbed Hydrazone Schiff’s Bases for Diabetic Management: In Vitro and In Silico Studies
Source: Pharmaceuticals (Basel). 2022 May 27;15(6):672. doi: 10.3390/ph15060672 (PMC9231348; doi:10.3390/ph15060672)
Supplement: Supplementary file 1 [file pharmaceuticals-15-00672-s001.zip]

Archive with 1 entries (1 files):
- pharmaceuticals-1694702-supplementary.pdf
